# Supplementary material for: Structural basis for enzymatic terminal C–H bond functionalization of alkanes
Source: Nat Struct Mol Biol. 2023 Mar 30;30(4):521–6. doi: 10.1038/s41594-023-00958-0 (PMC10113152; doi:10.1038/s41594-023-00958-0)
Supplement: Source Data Extended Data Fig. 2b — Size-exclusion chromatography curve data points. [file 41594_2023_958_MOESM3_ESM.xlsx]

## Sheet: Liu_ED_Fig9
6.667e-05	-0.00890972
0.000866716	-0.00890972
0.00173343	-0.00866866
0.00360021	-0.00881265
0.00426691	-0.00895664
0.00493362	-0.00910064
0.00655871	-0.00938862
0.00822547	-0.0100228
0.00989223	-0.0105535
0.011559	-0.0111327
0.0132258	-0.011225
0.0148925	-0.0113172
0.0165593	-0.0115097
0.018226	-0.0114126
0.0198928	-0.0113156
0.0215596	-0.0111667
0.0232263	-0.0114159
0.0248931	-0.0116165
0.0265599	-0.0119142
0.0282266	-0.0122119
0.0298934	-0.0127506
0.0315601	-0.0135305
0.0332269	-0.0140693
0.0348937	-0.0142181
0.0365604	-0.0142181
0.0382272	-0.0144592
0.039894	-0.0147002
0.0415607	-0.0147002
0.0432275	-0.0144592
0.0448942	-0.0135871
0.046561	-0.0125662
0.0482278	-0.0114952
0.0498945	-0.0104209
0.0515613	-0.00910551
0.0532281	-0.0081833
0.0548948	-0.00569821
0.0565616	-0.00389587
0.0582284	-0.00209517
0.0598951	-0.000393164
0.0615619	0.000969084
0.0632286	0.00164859
0.0648954	0.00305614
0.0665622	0.00563338
0.0682289	0.00655555
0.0698957	0.00869757
0.0715625	0.0108396
0.0732292	0.0127389
0.074896	0.016049
0.0765627	0.0174112
0.0782295	0.0202326
0.0798963	0.023342
0.081563	0.0259725
0.0832298	0.0282115
0.0848966	0.030347
0.086555	0.0332136
0.0882218	0.0368114
0.0898885	0.0413378
0.0915553	0.0461067
0.093222	0.0518494
0.0948888	0.0581227
0.0965556	0.0663855
0.0982223	0.0761169
0.0998891	0.087747
0.101556	0.101754
0.103223	0.121111
0.104889	0.146214
0.106556	0.17224
0.108223	0.20129
0.10989	0.230339
0.111556	0.263962
0.113223	0.301136
0.11489	0.337004
0.116557	0.370836
0.118223	0.406712
0.11989	0.46661
0.121557	0.588319
0.123224	0.730764
0.124891	0.866979
0.126557	0.996771
0.128224	1.10296
0.129891	1.20447
0.131558	1.29765
0.133224	1.37454
0.134891	1.39999
0.136558	1.4138
0.138225	1.43914
0.139891	1.47322
0.141558	1.53554
0.143225	1.60304
0.144892	1.67865
0.146558	1.75553
0.148225	1.82258
0.149892	1.8873
0.151559	1.94772
0.153225	2.013
0.154892	2.08087
0.156559	2.14358
0.158226	2.19984
0.159892	2.24072
0.161559	2.27568
0.163226	2.30198
0.164893	2.32145
0.166559	2.32769
0.168226	2.32466
0.169893	2.32162
0.17156	2.30132
0.173227	2.26294
0.174893	2.22418
0.17656	2.18131
0.178227	2.15007
0.179894	2.04586
0.18156	1.97502
0.183227	1.90418
0.184894	1.87477
0.186561	1.8437
0.188227	1.81962
0.189894	1.76478
0.191561	1.72187
0.193228	1.68155
0.194894	1.65885
0.196561	1.60745
0.198228	1.54747
0.199895	1.4442
0.201561	1.40867
0.203228	1.34156
0.204895	1.30439
0.206562	1.2698
0.208228	1.23065
0.209895	1.19568
0.211562	1.16422
0.213229	1.13336
0.214895	1.09786
0.216562	1.05958
0.218229	1.02522
0.219896	0.992457
0.221562	0.967059
0.223229	0.940891
0.224896	0.912433
0.226563	0.883979
0.228229	0.86078
0.229896	0.837641
0.231555	0.812995
0.233221	0.785858
0.234888	0.757751
0.236555	0.730465
0.238222	0.703426
0.239888	0.67648
0.241555	0.648818
0.243222	0.620918
0.244889	0.593201
0.246555	0.567589
0.248222	0.542945
0.249889	0.521671
0.251556	0.502286
0.253222	0.48379
0.254889	0.466456
0.256556	0.452919
0.258223	0.442453
0.25989	0.433005
0.261556	0.425609
0.263223	0.413192
0.26489	0.397283
0.266557	0.383213
0.268223	0.371093
0.26989	0.35829
0.271557	0.344662
0.273224	0.33162
0.27489	0.317802
0.276557	0.304225
0.278224	0.293612
0.279891	0.28232
0.281557	0.269669
0.283224	0.256045
0.284891	0.243637
0.286558	0.229718
0.288224	0.215508
0.289891	0.205385
0.291558	0.196533
0.293225	0.188509
0.294892	0.181309
0.296558	0.175322
0.298225	0.168414
0.299892	0.162672
0.301559	0.160091
0.303225	0.15304
0.304892	0.149103
0.306559	0.147208
0.308226	0.142391
0.309892	0.14103
0.311559	0.137772
0.313226	0.134314
0.314893	0.130135
0.316559	0.126195
0.318226	0.122252
0.319893	0.117581
0.32156	0.112133
0.323226	0.106834
0.324893	0.0999277
0.32656	0.0980805
0.328227	0.0944831
0.329893	0.089129
0.33156	0.0830955
0.333227	0.0776475
0.334894	0.0727817
0.336561	0.067476
0.338227	0.0624161
0.339894	0.0581327
0.341561	0.0546256
0.343228	0.0532668
0.344894	0.0531245
0.346561	0.0531245
0.348228	0.0533186
0.349895	0.053173
0.351561	0.0522994
0.353228	0.0510862
0.354895	0.0495784
0.356562	0.0466083
0.358228	0.0408168
0.359895	0.0345852
0.361562	0.0280689
0.363229	0.0219941
0.364895	0.0171343
0.366562	0.0129539
0.368229	0.0147558
0.369896	0.0224914
0.371563	0.0326569
0.373229	0.0378173
0.374896	0.0369858
0.376563	0.0353306
0.378221	0.0328941
0.379888	0.0298751
0.381555	0.0208318
0.383221	0.0069257
0.384888	-0.00737192
0.386555	-0.0163215
0.388222	-0.0189943
0.389889	-0.0203566
0.391555	-0.0214244
0.393222	-0.0223952
0.394889	-0.0234194
0.396556	-0.0245908
0.398222	-0.0257557
0.399889	-0.0268236
0.401556	-0.0278914
0.403223	-0.0289593
0.404889	-0.0300272
0.406556	-0.0309494
0.408223	-0.0314817
0.40989	-0.0321613
0.411557	-0.0338181
0.413223	-0.035475
0.41489	-0.0371318
0.416557	-0.0387887
0.418224	-0.0404455
0.41989	-0.0412739
0.421557	-0.0437592
0.423224	-0.044586
0.424891	-0.046484
0.426557	-0.0474548
0.428224	-0.0480859
0.429891	-0.0517314
0.431558	-0.0529466
0.433224	-0.057029
0.434891	-0.0583898
0.436558	-0.0609658
0.438225	-0.0632958
0.439891	-0.0659204
0.441558	-0.0692295
0.443225	-0.0699107
0.444892	-0.0717554
0.446559	-0.0738946
0.448225	-0.0760338
0.449892	-0.0792426
0.451559	-0.0799238
0.453226	-0.0815792
0.454892	-0.0829401
0.456559	-0.0848334
0.458226	-0.0876571
0.459893	-0.088484
0.461559	-0.0901379
0.463226	-0.0917917
0.464893	-0.0934455
0.46656	-0.0948064
0.468226	-0.0961673
0.469893	-0.0976755
0.47156	-0.098695
0.473227	-0.0993747
0.474893	-0.100054
0.47656	-0.100831
0.478227	-0.101755
0.479894	-0.103118
0.48156	-0.104768
0.483227	-0.105739
0.484894	-0.106857
0.486561	-0.108317
0.488228	-0.109
0.489894	-0.109295
0.491561	-0.109733
0.493228	-0.109733
0.494895	-0.109445
0.496561	-0.109157
0.498228	-0.108625
0.499895	-0.108673
0.501562	-0.109207
0.503228	-0.110033
0.504895	-0.110033
0.506562	-0.107697
0.508229	-0.100888
0.509895	-0.0940789
0.511562	-0.0872696
0.513229	-0.0852274
0.514896	-0.0847419
0.516563	-0.0854232
0.518229	-0.0867858
0.519896	-0.0904835
0.521563	-0.0986554
0.523221	-0.106827
0.524888	-0.114999
0.526555	-0.117579
0.528222	-0.1186
0.529888	-0.118454
0.531555	-0.118454
0.533222	-0.11826
0.534889	-0.118066
0.536555	-0.118307
0.538222	-0.118789
0.539889	-0.119322
0.541556	-0.12044
0.543223	-0.121801
0.544889	-0.122482
0.546556	-0.123743
0.548223	-0.124762
0.54989	-0.125636
0.551556	-0.125976
0.553223	-0.126756
0.55489	-0.127436
0.556557	-0.128022
0.558224	-0.128462
0.55989	-0.128999
0.561557	-0.129389
0.563224	-0.129684
0.564891	-0.129884
0.566557	-0.130085
0.568224	-0.129938
0.569891	-0.129352
0.571558	-0.128622
0.573225	-0.128036
0.574891	-0.126424
0.576558	-0.125062
0.578225	-0.124381
0.579892	-0.123018
0.581558	-0.122481
0.583225	-0.123066
0.584892	-0.124086
0.586559	-0.125496
0.588226	-0.12715
0.589892	-0.128368
0.591559	-0.128901
0.593226	-0.128608
0.594893	-0.127344
0.596559	-0.126855
0.598226	-0.126177
0.599893	-0.125353
0.60156	-0.124774
0.603227	-0.122633
0.604893	-0.117723
0.60656	-0.114224
0.608227	-0.110726
0.609894	-0.108489
0.61156	-0.108878
0.613227	-0.109166
0.614894	-0.109989
0.616561	-0.113199
0.618228	-0.119714
0.619894	-0.126229
0.621561	-0.132744
0.623228	-0.135903
0.624895	-0.136047
0.626561	-0.135465
0.628228	-0.134346
0.629895	-0.132984
0.631562	-0.131524
0.633229	-0.129967
0.634895	-0.12841
0.636562	-0.127439
0.638229	-0.126517
0.639896	-0.126467
0.641562	-0.126905
0.643229	-0.127488
0.644896	-0.128167
0.646563	-0.128944
0.64823	-0.129867
0.649896	-0.131519
0.651563	-0.13351
0.65323	-0.135358
0.654897	-0.136865
0.656563	-0.137933
0.65823	-0.139001
0.659897	-0.139535
0.661564	-0.13968
0.663231	-0.139533
0.664897	-0.138756
0.666564	-0.137591
0.668231	-0.137203
0.669889	-0.137055
0.671556	-0.137203
0.673223	-0.137737
0.67489	-0.138904
0.676556	-0.139682
0.678223	-0.140996
0.67989	-0.14231
0.681557	-0.143377
0.683224	-0.144989
0.68489	-0.145426
0.686557	-0.145863
0.688224	-0.146937
0.689891	-0.146695
0.691557	-0.14601
0.693224	-0.14562
0.694891	-0.145183
0.696558	-0.144403
0.698225	-0.144356
0.699891	-0.144846
0.701558	-0.145384
0.703225	-0.145528
0.704892	-0.146602
0.706558	-0.147577
0.708225	-0.147282
0.709892	-0.147135
0.711559	-0.146208
0.713226	-0.145133
0.714892	-0.144058
0.716559	-0.142987
0.718226	-0.14245
0.719893	-0.142255
0.721559	-0.143035
0.723226	-0.143573
0.724893	-0.143867
0.72656	-0.144015
0.728227	-0.143871
0.729893	-0.143045
0.73156	-0.141731
0.733227	-0.140951
0.734894	-0.139394
0.73656	-0.138857
0.738227	-0.138274
0.739894	-0.137693
0.741561	-0.137159
0.743228	-0.137258
0.744894	-0.137455
0.746561	-0.136876
0.748228	-0.138044
0.749895	-0.138826
0.751561	-0.140189
0.753228	-0.141697
0.754895	-0.143254
0.756562	-0.144322
0.758229	-0.14539
0.759895	-0.145682
0.761562	-0.145002
0.763229	-0.143932
0.764896	-0.142958
0.766562	-0.142566
0.768229	-0.142467
0.769896	-0.142759
0.771563	-0.14305
0.77323	-0.144118
0.774896	-0.144604
0.776563	-0.145138
0.77823	-0.145817
0.779897	-0.146209
0.781563	-0.146504
0.78323	-0.146798
0.784897	-0.146946
0.786564	-0.147387
0.788231	-0.147972
0.789897	-0.148507
0.791564	-0.148802
0.793231	-0.148802
0.794898	-0.148802
0.796565	-0.148802
0.798231	-0.148946
0.799898	-0.149234
0.801565	-0.149234
0.803232	-0.149868
0.804898	-0.149868
0.806565	-0.149868
0.808232	-0.149721
0.809899	-0.14904
0.811566	-0.148506
0.813232	-0.147434
0.814891	-0.1469
0.816557	-0.146072
0.818224	-0.145292
0.819891	-0.144511
0.821558	-0.143879
0.823225	-0.14378
0.824891	-0.143634
0.826558	-0.143731
0.828225	-0.143633
0.829892	-0.143875
0.831558	-0.144118
0.833225	-0.144751
0.834892	-0.145531
0.836559	-0.146455
0.838226	-0.147235
0.839892	-0.147965
0.841559	-0.148938
0.843226	-0.149182
0.844893	-0.149524
0.846559	-0.149376
0.848226	-0.149082
0.849893	-0.148643
0.85156	-0.147569
0.853227	-0.14674
0.854893	-0.146157
0.85656	-0.146107
0.858227	-0.146008
0.859894	-0.146303
0.861561	-0.146886
0.863227	-0.147565
0.864894	-0.149122
0.866561	-0.150875
0.868228	-0.151459
0.869894	-0.151607
0.871561	-0.151754
0.873228	-0.151362
0.874895	-0.150488
0.876562	-0.149566
0.878228	-0.148595
0.879895	-0.147135
0.881562	-0.146551
0.883229	-0.146839
0.884895	-0.147274
0.886562	-0.147954
0.888229	-0.149119
0.889896	-0.15048
0.891563	-0.151793
0.893229	-0.152184
0.894896	-0.152479
0.896563	-0.152191
0.89823	-0.152047
0.899896	-0.151903
0.901563	-0.151611
0.90323	-0.150932
0.904897	-0.150396
0.906564	-0.15054
0.90823	-0.150972
0.909897	-0.151213
0.911564	-0.152037
0.913231	-0.152961
0.914897	-0.153741
0.916564	-0.1552
0.918231	-0.155734
0.919898	-0.156658
0.921565	-0.157726
0.923231	-0.158163
0.924898	-0.158064
0.926565	-0.158352
0.928232	-0.158496
0.929898	-0.158932
0.931565	-0.158932
0.933232	-0.159076
0.934899	-0.158543
0.936566	-0.158301
0.938232	-0.158299
0.939899	-0.157522
0.941566	-0.157522
0.943233	-0.157375
0.944899	-0.157375
0.946566	-0.157375
0.948233	-0.157907
0.9499	-0.158831
0.951567	-0.159608
0.953233	-0.160241
0.9549	-0.160097
0.956567	-0.159809
0.958234	-0.159521
0.959892	-0.159521
0.961559	-0.15962
0.963226	-0.160547
0.964892	-0.161622
0.966559	-0.162352
0.968226	-0.163082
0.969893	-0.163567
0.97156	-0.163855
0.973226	-0.163855
0.974893	-0.163468
0.97656	-0.162394
0.978227	-0.161319
0.979893	-0.161123
0.98156	-0.161465
0.983227	-0.162342
0.984894	-0.163417
0.986561	-0.164344
0.988227	-0.165266
0.989894	-0.165561
0.991561	-0.165708
0.993228	-0.165318
0.994894	-0.164391
0.996561	-0.163316
0.998228	-0.162827
0.999895	-0.16273
1.00156	-0.162876
1.00323	-0.163361
1.0049	-0.163994
1.00656	-0.164774
1.00823	-0.165555
1.0099	-0.166482
1.01156	-0.167259
1.01323	-0.167257
1.0149	-0.167552
1.01656	-0.16799
1.01823	-0.167748
1.0199	-0.166823
1.02156	-0.166047
1.02323	-0.164831
1.0249	-0.16318
1.02656	-0.162499
1.02823	-0.161571
1.0299	-0.160647
1.03156	-0.160647
1.03323	-0.160696
1.0349	-0.160987
1.03656	-0.161521
1.03823	-0.161957
1.0399	-0.162101
1.04156	-0.161709
1.04323	-0.161513
1.0449	-0.161269
1.04656	-0.160926
1.04823	-0.161458
1.0499	-0.161795
1.05156	-0.162722
1.05323	-0.163697
1.0549	-0.164868
1.05657	-0.165747
1.05823	-0.166675
1.0599	-0.166919
1.06157	-0.166386
1.06323	-0.16571
1.0649	-0.164833
1.06657	-0.165221
1.06823	-0.164344
1.0699	-0.16337
1.07157	-0.163028
1.07323	-0.162931
1.0749	-0.162685
1.07657	-0.162734
1.07823	-0.162831
1.0799	-0.161471
1.08157	-0.160497
1.08323	-0.159767
1.0849	-0.158697
1.08657	-0.157237
1.08823	-0.156315
1.0899	-0.155876
1.09157	-0.155729
1.09323	-0.15602
1.0949	-0.156944
1.09657	-0.158598
1.09823	-0.160544
1.0999	-0.16273
1.10157	-0.164433
1.10323	-0.165451
1.1049	-0.166178
1.10656	-0.16671
1.10823	-0.167343
1.10989	-0.167343
1.11156	-0.167052
1.11323	-0.167152
1.11489	-0.167447
1.11656	-0.167647
1.11823	-0.167748
1.11989	-0.167995
1.12156	-0.16829
1.12323	-0.168384
1.12489	-0.168966
1.12656	-0.169256
1.12823	-0.169835
1.12989	-0.170415
1.13156	-0.171095
1.13323	-0.171383
1.1349	-0.171817
1.13656	-0.172645
1.13823	-0.172791
1.1399	-0.172357
1.14156	-0.172066
1.14323	-0.172066
1.1449	-0.17163
1.14656	-0.171342
1.14823	-0.171342
1.1499	-0.170857
1.15156	-0.170423
1.15323	-0.170423
1.1549	-0.170279
1.15656	-0.169845
1.15823	-0.1697
1.1599	-0.169844
1.16156	-0.169988
1.16323	-0.169988
1.1649	-0.170132
1.16656	-0.170565
1.16823	-0.170659
1.1699	-0.17085
1.17156	-0.170994
1.17323	-0.170994
1.1749	-0.170994
1.17656	-0.170994
1.17823	-0.170994
1.1799	-0.170849
1.18157	-0.170899
1.18323	-0.170852
1.1849	-0.170708
1.18657	-0.170708
1.18823	-0.170564
1.1899	-0.170128
1.19157	-0.169693
1.19323	-0.169405
1.19491	-0.169261
1.19657	-0.169405
1.19823	-0.169549
1.1999	-0.169549
1.20157	-0.169693
1.20323	-0.170128
1.2049	-0.170564
1.20657	-0.170852
1.20823	-0.17114
1.2099	-0.17114
1.21157	-0.170852
1.21323	-0.170611
1.2149	-0.170756
1.21657	-0.171146
1.21823	-0.171828
1.2199	-0.172655
1.22157	-0.173435
1.22323	-0.173971
1.2249	-0.17455
1.22657	-0.175083
1.22823	-0.175228
1.2299	-0.174984
1.23157	-0.174448
1.23324	-0.173913
1.2349	-0.173668
1.23657	-0.173715
1.23824	-0.174298
1.2399	-0.174298
1.24157	-0.174298
1.24324	-0.174443
1.2449	-0.174589
1.24657	-0.174589
1.24824	-0.174733
1.2499	-0.175219
1.25156	-0.175413
1.25323	-0.17619
1.25489	-0.176967
1.25656	-0.177744
1.25823	-0.177941
1.2599	-0.178428
1.26156	-0.178286
1.26323	-0.177755
1.2649	-0.177224
1.26656	-0.176301
1.26823	-0.175379
1.2699	-0.174408
1.27156	-0.174113
1.27323	-0.173335
1.2749	-0.172894
1.27656	-0.1726
1.27823	-0.17289
1.2799	-0.173519
1.28156	-0.174053
1.28323	-0.175559
1.2849	-0.175996
1.28656	-0.176823
1.28823	-0.177603
1.2899	-0.178284
1.29156	-0.178433
1.29323	-0.177465
1.2949	-0.176497
1.29656	-0.174555
1.29823	-0.172613
1.2999	-0.17096
1.30156	-0.169355
1.30323	-0.168821
1.3049	-0.168041
1.30657	-0.167796
1.30823	-0.167796
1.3099	-0.168382
1.31157	-0.168968
1.31323	-0.169408
1.3149	-0.169555
1.31657	-0.16873
1.31823	-0.167905
1.3199	-0.16698
1.32157	-0.1662
1.32323	-0.16542
1.3249	-0.16464
1.32657	-0.16386
1.32823	-0.163468
1.3299	-0.163517
1.33157	-0.163565
1.33323	-0.163857
1.3349	-0.164342
1.33657	-0.164731
1.33823	-0.164436
1.3399	-0.164142
1.34157	-0.16317
1.34323	-0.162005
1.3449	-0.16084
1.34657	-0.159675
1.34823	-0.158895
1.3499	-0.158602
1.35157	-0.159382
1.35323	-0.160162
1.3549	-0.16123
1.35657	-0.162589
1.35824	-0.163949
1.3599	-0.165309
1.36157	-0.166089
1.36324	-0.166626
1.3649	-0.167065
1.36657	-0.167647
1.36824	-0.16823
1.3699	-0.168813
1.37157	-0.169104
1.37324	-0.169104
1.3749	-0.169104
1.37657	-0.168957
1.37824	-0.168957
1.3799	-0.169151
1.38157	-0.169638
1.38324	-0.169591
1.3849	-0.169447
1.38657	-0.164684
1.38824	-0.143722
1.3899	-0.111329
1.39157	-0.078498
1.39324	-0.0566148
1.3949	-0.0548653
1.39657	-0.0535041
1.39823	-0.0536951
1.3999	-0.0589435
1.40156	-0.0637096
1.40323	-0.0948365
1.4049	-0.125478
1.40656	-0.15544
1.40823	-0.160251
1.4099	-0.160105
1.41156	-0.160008
1.41323	-0.160594
1.4149	-0.161665
1.41656	-0.165414
1.41823	-0.168576
1.4199	-0.170328
1.42156	-0.173005
1.42323	-0.174367
1.4249	-0.17505
1.42656	-0.17505
1.42823	-0.17505
1.4299	-0.175147
1.43157	-0.17573
1.43323	-0.176021
1.4349	-0.176313
1.43657	-0.176604
1.43823	-0.176895
1.4399	-0.177187
1.44157	-0.177332
1.44323	-0.177381
1.4449	-0.176651
1.44657	-0.176212
1.44823	-0.175921
1.4499	-0.17563
1.45157	-0.175338
1.45323	-0.1749
1.4549	-0.174754
1.45657	-0.174314
1.45823	-0.174897
1.4599	-0.175724
1.46157	-0.176015
1.46323	-0.17645
1.4649	-0.177274
1.46657	-0.17849
1.46823	-0.179558
1.46991	-0.180432
1.47157	-0.180432
1.47323	-0.180044
1.4749	-0.179752
1.47657	-0.179608
1.47823	-0.179076
1.4799	-0.178587
1.48157	-0.178098
1.48324	-0.177519
1.4849	-0.177083
1.48657	-0.176792
1.48824	-0.176792
1.4899	-0.17718
1.49157	-0.178245
1.49324	-0.179022
1.4949	-0.179799
1.49657	-0.181011
1.49824	-0.181591
1.4999	-0.181882
1.50157	-0.182174
1.50324	-0.181785
1.5049	-0.18072
1.50657	-0.180044
1.50824	-0.179755
1.5099	-0.179123
1.51157	-0.179123
1.51324	-0.179267
1.5149	-0.179699
1.51657	-0.179987
1.51824	-0.180131
1.5199	-0.180419
1.52157	-0.179686
1.52324	-0.179542
1.5249	-0.179542
1.52657	-0.179542
1.52824	-0.179739
1.5299	-0.179985
1.53157	-0.180231
1.53324	-0.18077
1.53491	-0.180869
1.53657	-0.18121
1.53824	-0.181408
1.53991	-0.181751
1.54157	-0.181848
1.54323	-0.181994
1.5449	-0.182237
1.54656	-0.182237
1.54823	-0.182382
1.5499	-0.181897
1.55156	-0.181411
1.55323	-0.180634
1.5549	-0.179857
1.55657	-0.178789
1.55823	-0.178012
1.5599	-0.178109
1.56157	-0.178351
1.56323	-0.179416
1.5649	-0.180481
1.56657	-0.181257
1.56823	-0.181257
1.5699	-0.181013
1.57157	-0.180722
1.57323	-0.179165
1.5749	-0.177561
1.57657	-0.176057
1.57823	-0.174553
1.5799	-0.173631
1.58157	-0.173631
1.58323	-0.174358
1.5849	-0.175135
1.58657	-0.1764
1.58823	-0.177033
1.5899	-0.176886
1.59157	-0.176593
1.59323	-0.176007
1.5949	-0.174887
1.59657	-0.161176
1.59823	-0.136958
1.5999	-0.0720092
1.60157	-0.000926117
1.60323	0.0545315
1.6049	0.0859954
1.60657	0.102333
1.60824	0.11094
1.6099	0.102671
1.61157	0.081566
1.61324	0.0182229
1.6149	-0.0523245
1.61657	-0.107782
1.61824	-0.139392
1.6199	-0.156021
1.62157	-0.165161
1.62324	-0.169536
1.6249	-0.171286
1.62657	-0.171528
1.62824	-0.170752
1.6299	-0.17051
1.63157	-0.170805
1.63324	-0.171341
1.6349	-0.172168
1.63657	-0.172558
1.63824	-0.173338
1.6399	-0.173874
1.64157	-0.174359
1.64324	-0.174602
1.6449	-0.173628
1.64657	-0.172653
1.64824	-0.171585
1.6499	-0.170949
1.65157	-0.171093
1.65324	-0.171337
1.6549	-0.171873
1.65657	-0.171585
1.65824	-0.17193
1.65991	-0.172075
1.66157	-0.172077
1.66324	-0.171498
1.66491	-0.171109
1.66657	-0.170282
1.66824	-0.169361
1.66991	-0.169264
1.67157	-0.170041
1.67324	-0.170429
1.67491	-0.170719
1.67657	-0.171299
1.67824	-0.171299
1.67991	-0.171346
1.68157	-0.172121
1.68324	-0.17343
1.68491	-0.17401
1.68657	-0.174688
1.68823	-0.175465
1.6899	-0.175953
1.69157	-0.175662
1.69323	-0.175374
1.6949	-0.174696
1.69657	-0.173484
1.69823	-0.172415
1.6999	-0.171347
1.70157	-0.170135
1.70323	-0.169646
1.7049	-0.169502
1.70657	-0.169403
1.70823	-0.16906
1.7099	-0.168863
1.71157	-0.168377
1.71323	-0.168233
1.7149	-0.168377
1.71657	-0.168086
1.71823	-0.16823
1.7199	-0.169203
1.72157	-0.16998
1.72323	-0.171049
1.7249	-0.172362
1.72657	-0.173574
1.72823	-0.174013
1.7299	-0.174304
1.73157	-0.174595
1.73324	-0.174301
1.7349	-0.174301
1.73657	-0.173717
1.73824	-0.173035
1.7399	-0.171967
1.74157	-0.171528
1.74324	-0.171237
1.7449	-0.170946
1.74657	-0.170366
1.74824	-0.170221
1.7499	-0.170366
1.75157	-0.170512
1.75324	-0.170512
1.7549	-0.170658
1.75657	-0.171193
1.75824	-0.171049
1.7599	-0.171486
1.76158	-0.171198
1.76324	-0.170764
1.7649	-0.170475
1.76657	-0.169897
1.76824	-0.170141
1.7699	-0.169852
1.77157	-0.169418
1.77324	-0.169806
1.7749	-0.170146
1.77657	-0.170434
1.77824	-0.170722
1.7799	-0.171011
1.78157	-0.170764
1.78324	-0.17052
1.78491	-0.17052
1.78657	-0.170132
1.78824	-0.169596
1.78991	-0.16979
1.79157	-0.170081
1.79324	-0.170179
1.79491	-0.170276
1.79657	-0.17042
1.79824	-0.170708
1.79991	-0.170996
1.80157	-0.171043
1.80324	-0.170849
1.80491	-0.171044
1.80657	-0.170996
1.80824	-0.17119
1.80991	-0.170902
1.81157	-0.170614
1.81324	-0.17047
1.81491	-0.17047
1.81657	-0.17047
1.81824	-0.17008
1.81991	-0.169934
1.82157	-0.169643
1.82324	-0.169787
1.82491	-0.169492
1.82657	-0.169201
1.82824	-0.168521
1.82991	-0.167841
1.83158	-0.167841
1.83324	-0.167841
1.8349	-0.167841
1.83657	-0.167986
1.83823	-0.168568
1.8399	-0.169004
1.84157	-0.169683
1.84323	-0.170363
1.8449	-0.17012
1.84657	-0.169832
1.84823	-0.169688
1.8499	-0.169544
1.85157	-0.169256
1.85323	-0.168968
1.8549	-0.16868
1.85657	-0.168392
1.85824	-0.168346
1.8599	-0.168346
1.86157	-0.168202
1.86324	-0.167278
1.8649	-0.166498
1.86657	-0.166301
1.86824	-0.166006
1.8699	-0.165712
1.87157	-0.165465
1.87324	-0.16522
1.8749	-0.164828
1.87657	-0.164973
1.87824	-0.165898
1.8799	-0.165851
1.88157	-0.165461
1.88324	-0.165658
1.8849	-0.165805
1.88657	-0.16615
1.88824	-0.166297
1.8899	-0.166932
1.89157	-0.166739
1.89324	-0.166349
1.8949	-0.166351
1.89657	-0.165815
1.89824	-0.165425
1.8999	-0.165425
1.90157	-0.165425
1.90324	-0.165425
1.90491	-0.164645
1.90657	-0.164548
1.90824	-0.164548
1.90991	-0.164401
1.91157	-0.163863
1.91324	-0.163229
1.91491	-0.162984
1.91657	-0.162837
1.91824	-0.163617
1.91991	-0.164397
1.92157	-0.165177
1.92324	-0.166105
1.92491	-0.166738
1.92657	-0.166687
1.92824	-0.166247
1.92991	-0.165614
1.93157	-0.165029
1.93324	-0.164783
1.93491	-0.164585
1.93657	-0.164339
1.93824	-0.16463
1.93991	-0.165603
1.94157	-0.166576
1.94324	-0.167741
1.94491	-0.168615
1.94657	-0.169149
1.94824	-0.169635
1.94991	-0.169635
1.95157	-0.169248
1.95324	-0.16818
1.95491	-0.167209
1.95658	-0.166823
1.95824	-0.165852
1.95991	-0.164978
1.96158	-0.164007
1.96324	-0.163473
1.96491	-0.163083
1.96658	-0.163716
1.96824	-0.164399
1.96991	-0.164933
1.97158	-0.166294
1.97324	-0.167558
1.97491	-0.168822
1.97658	-0.170036
1.97824	-0.171543
1.9799	-0.172516
1.98157	-0.17339
1.98324	-0.173534
1.9849	-0.173289
1.98657	-0.169934
1.98824	-0.16478
1.9899	-0.159772
1.99157	-0.154862
1.99324	-0.153887
1.9949	-0.153593
1.99657	-0.154127
1.99824	-0.15505
1.9999	-0.158843
2.00157	-0.164582
2.00324	-0.167452
2.0049	-0.175525
2.00657	-0.176107
2.00824	-0.176986
2.0099	-0.176986
2.01157	-0.176454
2.01324	-0.175675
2.0149	-0.174654
2.01657	-0.173777
2.01824	-0.172708
2.0199	-0.172173
2.02157	-0.171248
2.02324	-0.17018
2.0249	-0.169356
2.02657	-0.168923
2.02824	-0.168779
2.0299	-0.16849
2.03157	-0.168635
2.03324	-0.168635
2.0349	-0.168779
2.03657	-0.169067
2.03824	-0.170135
2.0399	-0.171347
2.04157	-0.172703
2.04324	-0.174207
2.0449	-0.175567
2.04657	-0.176687
2.04824	-0.177271
2.0499	-0.177271
2.05157	-0.176881
2.05324	-0.175957
2.0549	-0.174888
2.05657	-0.173673
2.05824	-0.172848
2.0599	-0.172019
2.06157	-0.171726
2.06324	-0.172116
2.0649	-0.172312
2.06657	-0.172898
2.06824	-0.173581
2.0699	-0.174796
2.07157	-0.175915
2.07324	-0.176986
2.0749	-0.178203
2.07657	-0.179322
2.07824	-0.180099
2.0799	-0.180581
2.08157	-0.180966
2.08324	-0.180042
2.0849	-0.178825
2.08657	-0.177753
2.08824	-0.176245
2.0899	-0.174736
2.09157	-0.173374
2.09324	-0.172305
2.0949	-0.171237
2.09657	-0.172309
2.09824	-0.173233
2.0999	-0.17401
2.10157	-0.175078
2.10324	-0.176146
2.1049	-0.177214
2.10657	-0.177994
2.10824	-0.179063
2.1099	-0.178624
2.11157	-0.178477
2.11324	-0.178477
2.1149	-0.178477
2.11657	-0.178477
2.11824	-0.178477
2.1199	-0.178765
2.12157	-0.178765
2.12324	-0.178909
2.1249	-0.179299
2.12656	-0.180079
2.12823	-0.180469
2.1299	-0.180859
2.13156	-0.180859
2.13323	-0.181301
2.1349	-0.181596
2.13656	-0.181743
2.13823	-0.182135
2.1399	-0.181843
2.14156	-0.181552
2.14323	-0.181262
2.1449	-0.181118
2.14656	-0.180536
2.14823	-0.180097
2.1499	-0.179802
2.15156	-0.179411
2.15323	-0.179312
2.1549	-0.179603
2.15656	-0.180139
2.15823	-0.181062
2.1599	-0.181838
2.16156	-0.183153
2.16323	-0.183983
2.1649	-0.184813
2.16656	-0.184912
2.16823	-0.184718
2.1699	-0.184427
2.17156	-0.184184
2.17323	-0.18399
2.1749	-0.183454
2.17656	-0.183551
2.17823	-0.183795
2.1799	-0.184087
2.18156	-0.18399
2.18323	-0.18399
2.1849	-0.184087
2.18656	-0.184281
2.18823	-0.184135
2.1899	-0.183842
2.19156	-0.183402
2.19323	-0.183256
2.1949	-0.183112
2.19656	-0.182623
2.19823	-0.181847
2.1999	-0.181214
2.20156	-0.180725
2.20323	-0.18009
2.2049	-0.179801
2.20656	-0.179655
2.20823	-0.18009
2.2099	-0.180871
2.21156	-0.181939
2.21323	-0.183158
2.2149	-0.184232
2.21656	-0.185595
2.21823	-0.186325
2.2199	-0.186374
2.22156	-0.185594
2.22323	-0.184813
2.2249	-0.183889
2.22656	-0.18267
2.22823	-0.182036
2.2299	-0.181453
2.23156	-0.181159
2.23323	-0.181401
2.2349	-0.182182
2.23656	-0.182962
2.23823	-0.1834
2.2399	-0.183692
2.24156	-0.183399
2.24323	-0.182913
2.2449	-0.18267
2.24656	-0.182038
2.24823	-0.181552
2.2499	-0.180824
2.25156	-0.180824
2.25323	-0.180824
2.2549	-0.181118
2.25656	-0.180971
2.25823	-0.180581
2.2599	-0.180434
2.26156	-0.181214
2.26323	-0.182284
2.2649	-0.182284
2.26656	-0.182674
2.26823	-0.183064
2.2699	-0.183211
2.27156	-0.183601
2.27322	-0.183849
2.27489	-0.183263
2.27656	-0.182387
2.27822	-0.182581
2.27989	-0.182241
2.28156	-0.182143
2.28322	-0.181848
2.28489	-0.181554
2.28656	-0.181599
2.28822	-0.181984
2.28989	-0.18257
2.29156	-0.183156
2.29322	-0.183886
2.29489	-0.184375
2.29656	-0.185594
2.29822	-0.186812
2.29989	-0.187738
2.30156	-0.188227
2.30322	-0.188515
2.30489	-0.188803
2.30656	-0.188947
2.30822	-0.189235
2.30989	-0.189235
2.31156	-0.189091
2.31322	-0.188947
2.31489	-0.188222
2.31656	-0.18706
2.31822	-0.186382
2.31989	-0.185844
2.32156	-0.185356
2.32322	-0.184917
2.32489	-0.184477
2.32656	-0.184182
2.32822	-0.184325
2.32989	-0.18471
2.33156	-0.184611
2.33322	-0.185004
2.33489	-0.184716
2.33656	-0.184181
2.33822	-0.184035
2.33989	-0.183499
2.34156	-0.183111
2.34322	-0.182916
2.34489	-0.183256
2.34656	-0.183544
2.34822	-0.184321
2.34989	-0.185296
2.35156	-0.185882
2.35322	-0.186712
2.35489	-0.187395
2.35656	-0.188078
2.35822	-0.187982
2.35989	-0.18706
2.36156	-0.186477
2.36322	-0.185699
2.36489	-0.185064
2.36656	-0.184575
2.36822	-0.184087
2.36989	-0.183839
2.37156	-0.183595
2.37322	-0.183883
2.37489	-0.183397
2.37656	-0.183931
2.37822	-0.184321
2.37989	-0.18471
2.38156	-0.184805
2.38322	-0.184708
2.38489	-0.184708
2.38656	-0.184372
2.38822	-0.184566
2.38989	-0.18447
2.39156	-0.183884
2.39322	-0.183109
2.39489	-0.183012
2.39656	-0.182577
2.39822	-0.181991
2.39989	-0.181262
2.40156	-0.180534
2.40322	-0.179757
2.40489	-0.17898
2.40656	-0.178203
2.40822	-0.177765
2.40989	-0.177182
2.41156	-0.177182
2.41322	-0.17791
2.41489	-0.17815
2.41656	-0.178438
2.41821	-0.17897
2.41988	-0.179259
2.42155	-0.180037
2.42321	-0.180814
2.42488	-0.181303
2.42655	-0.1814
2.42821	-0.18218
2.42988	-0.18296
2.43155	-0.183643
2.43321	-0.184718
2.43488	-0.185158
2.43655	-0.185744
2.43821	-0.186035
2.43988	-0.185938
2.44155	-0.185647
2.44321	-0.185111
2.44488	-0.184184
2.44655	-0.183109
2.44821	-0.182034
2.44988	-0.180816
2.45155	-0.180035
2.45321	-0.17921
2.45488	-0.178433
2.45655	-0.177803
2.45821	-0.177803
2.45988	-0.177803
2.46155	-0.177659
2.46321	-0.178341
2.46488	-0.179268
2.46655	-0.180094
2.46821	-0.180919
2.46988	-0.182232
2.47155	-0.182769
2.47321	-0.183064
2.47488	-0.183355
2.47655	-0.183502
2.47821	-0.183112
2.47988	-0.183502
2.48155	-0.18404
2.48321	-0.184187
2.48488	-0.18443
2.48655	-0.184915
2.48821	-0.185548
2.48988	-0.184864
2.49155	-0.184038
2.49321	-0.183015
2.49488	-0.182382
2.49655	-0.181068
2.49821	-0.180045
2.49988	-0.178875
2.50155	-0.178095
2.50321	-0.178242
2.50488	-0.178681
2.50655	-0.178972
2.50821	-0.18004
2.50988	-0.180526
2.51155	-0.180673
2.51321	-0.180968
2.51488	-0.181262
2.51655	-0.18141
2.51821	-0.18141
2.51988	-0.181557
2.52155	-0.181118
2.52321	-0.180824
2.52488	-0.180919
2.52655	-0.180625
2.52821	-0.180186
2.52988	-0.179603
2.53155	-0.179021
2.53321	-0.178438
2.53488	-0.178003
2.53655	-0.177714
2.53821	-0.177036
2.53988	-0.176603
2.54155	-0.176458
2.54321	-0.176458
2.54488	-0.176458
2.54655	-0.176458
2.54821	-0.176458
2.54988	-0.176313
2.55155	-0.17563
2.55321	-0.174995
2.55488	-0.173924
2.55655	-0.172708
2.55821	-0.17164
2.55988	-0.17086
2.56155	-0.170226
2.5632	-0.17008
2.56487	-0.170763
2.56654	-0.171543
2.5682	-0.172469
2.56987	-0.173393
2.57154	-0.17417
2.5732	-0.174073
2.57487	-0.17383
2.57654	-0.173341
2.5782	-0.172464
2.57987	-0.171491
2.58154	-0.170569
2.58321	-0.169497
2.58487	-0.168426
2.58654	-0.168235
2.58821	-0.168044
2.58987	-0.167756
2.59154	-0.167565
2.59321	-0.167469
2.59487	-0.167469
2.59654	-0.167764
2.59821	-0.168202
2.59987	-0.168202
2.60154	-0.168202
2.6032	-0.168202
2.60487	-0.168202
2.60654	-0.168202
2.60821	-0.168202
2.60987	-0.168202
2.61154	-0.168058
2.6132	-0.168058
2.61487	-0.168058
2.61654	-0.167422
2.6182	-0.167129
2.61987	-0.166255
2.62154	-0.165767
2.6232	-0.165278
2.62487	-0.164252
2.62654	-0.16347
2.6282	-0.163323
2.62987	-0.163323
2.63154	-0.162785
2.6332	-0.162292
2.63487	-0.161999
2.63654	-0.162193
2.6382	-0.162583
2.63987	-0.16307
2.64154	-0.163315
2.6432	-0.163706
2.64487	-0.164486
2.64654	-0.165266
2.6482	-0.165804
2.64987	-0.165804
2.65154	-0.165658
2.6532	-0.165953
2.65487	-0.166341
2.65654	-0.166582
2.6582	-0.167165
2.65987	-0.167845
2.66154	-0.16867
2.6632	-0.169253
2.66487	-0.170078
2.66654	-0.170366
2.6682	-0.170269
2.66987	-0.169929
2.67154	-0.169785
2.6732	-0.169107
2.67487	-0.168233
2.67654	-0.167408
2.6782	-0.166582
2.67987	-0.165805
2.68154	-0.165173
2.6832	-0.164783
2.68487	-0.164538
2.68654	-0.164975
2.6882	-0.164927
2.68987	-0.164684
2.69154	-0.164441
2.6932	-0.164295
2.69487	-0.164004
2.69654	-0.163713
2.6982	-0.163423
2.69987	-0.163567
2.70154	-0.16449
2.7032	-0.165558
2.70487	-0.166626
2.70654	-0.167549
2.7082	-0.168083
2.70986	-0.168083
2.71153	-0.167545
2.7132	-0.166477
2.71486	-0.165409
2.71653	-0.165121
2.7182	-0.164833
2.71986	-0.164545
2.72153	-0.164791
2.7232	-0.165571
2.72486	-0.166498
2.72653	-0.167278
2.7282	-0.167668
2.72986	-0.167668
2.73153	-0.167668
2.7332	-0.166351
2.73486	-0.165814
2.73653	-0.165569
2.7382	-0.165325
2.73986	-0.164787
2.74153	-0.164007
2.7432	-0.163519
2.74486	-0.163128
2.74653	-0.163128
2.7482	-0.164203
2.74986	-0.164736
2.75153	-0.165268
2.7532	-0.165949
2.75486	-0.167018
2.75653	-0.167796
2.7582	-0.168235
2.75986	-0.167845
2.76153	-0.167455
2.7632	-0.16653
2.76486	-0.165462
2.76653	-0.165899
2.7682	-0.166045
2.76986	-0.16648
2.77153	-0.167061
2.7732	-0.16813
2.77486	-0.169198
2.77653	-0.170266
2.7782	-0.171334
2.77986	-0.17114
2.78153	-0.170849
2.7832	-0.170557
2.78487	-0.170413
2.78653	-0.170172
2.7882	-0.169737
2.78986	-0.169301
2.79153	-0.169013
2.7932	-0.168628
2.79486	-0.16834
2.79653	-0.168052
2.7982	-0.168198
2.79986	-0.168732
2.80153	-0.169458
2.8032	-0.169895
2.80486	-0.169895
2.80653	-0.170039
2.8082	-0.170039
2.80986	-0.170039
2.81153	-0.16975
2.8132	-0.169216
2.81486	-0.168342
2.81653	-0.168146
2.8182	-0.168775
2.81986	-0.169408
2.82153	-0.169941
2.8232	-0.170229
2.82486	-0.170468
2.82653	-0.170324
2.8282	-0.170619
2.82986	-0.170525
2.83153	-0.169895
2.8332	-0.168728
2.83486	-0.168196
2.83653	-0.167908
2.8382	-0.167471
2.83986	-0.167273
2.84153	-0.167076
2.8432	-0.166878
2.84486	-0.166878
2.84653	-0.167269
2.8482	-0.168337
2.84986	-0.169939
2.85153	-0.170572
2.8532	-0.17247
2.85486	-0.173103
2.85652	-0.173445
2.85819	-0.174121
2.85986	-0.174167
2.86152	-0.173777
2.86319	-0.172996
2.86486	-0.172072
2.86652	-0.171048
2.86819	-0.170514
2.86986	-0.170514
2.87152	-0.170514
2.87319	-0.170515
2.87486	-0.17115
2.87652	-0.172561
2.87819	-0.173
2.87986	-0.173634
2.88152	-0.174702
2.88319	-0.176059
2.88486	-0.177373
2.88652	-0.17747
2.88819	-0.177758
2.88986	-0.177998
2.89152	-0.178189
2.89319	-0.17838
2.89486	-0.17838
2.89652	-0.178478
2.89819	-0.178185
2.89986	-0.177551
2.90152	-0.177163
2.90319	-0.177163
2.90486	-0.177163
2.90652	-0.17726
2.90819	-0.177554
2.90986	-0.17775
2.91152	-0.178482
2.91319	-0.179699
2.91486	-0.180087
2.91652	-0.180087
2.91819	-0.179943
2.91986	-0.179655
2.92152	-0.179216
2.92319	-0.178778
2.92486	-0.178483
2.92652	-0.178189
2.92819	-0.178189
2.92986	-0.177901
2.93152	-0.177757
2.93319	-0.177757
2.93486	-0.177612
2.93652	-0.177468
2.93819	-0.17718
2.93986	-0.176648
2.94152	-0.17636
2.94319	-0.17636
2.94486	-0.176504
2.94652	-0.176648
2.94819	-0.17723
2.94986	-0.177813
2.95152	-0.178396
2.95319	-0.179514
2.95486	-0.180633
2.95652	-0.181995
2.95819	-0.182824
2.95986	-0.184043
2.96152	-0.183748
2.96319	-0.183454
2.96486	-0.183159
2.96652	-0.182235
2.96819	-0.180825
2.96986	-0.179998
2.97152	-0.177907
2.97319	-0.17708
2.97486	-0.175673
2.97652	-0.175529
2.97819	-0.175385
2.97986	-0.175097
2.98152	-0.17534
2.98319	-0.175583
2.98486	-0.175874
2.98652	-0.176068
2.98819	-0.17636
2.98986	-0.176505
2.99152	-0.176505
2.99319	-0.178352
2.99486	-0.179034
2.99652	-0.180445
2.99819	-0.181808
2.99985	-0.18273
3.00152	-0.183018
3.00318	-0.183307
3.00485	-0.183451
3.00652	-0.182526
3.00818	-0.181164
3.00985	-0.179119
3.01152	-0.178438
3.01318	-0.177612
3.01485	-0.177179
3.01652	-0.176891
3.01818	-0.176602
3.01985	-0.176602
3.02152	-0.176747
3.02318	-0.177035
3.02485	-0.177323
3.02652	-0.177467
3.02818	-0.177757
3.02985	-0.177901
3.03152	-0.178189
3.03318	-0.17848
3.03485	-0.179404
3.03652	-0.180332
3.03818	-0.181259
3.03985	-0.181745
3.04152	-0.181987
3.04318	-0.181939
3.04485	-0.181842
3.04652	-0.181989
3.04818	-0.181503
3.04985	-0.180871
3.05152	-0.180238
3.05318	-0.180434
3.05485	-0.180335
3.05652	-0.180527
3.05818	-0.180625
3.05985	-0.18033
3.06152	-0.180035
3.06318	-0.180035
3.06485	-0.180035
3.06652	-0.179793
3.06818	-0.180087
3.06985	-0.180382
3.07152	-0.180676
3.07318	-0.180676
3.07485	-0.180676
3.07652	-0.180529
3.07818	-0.180772
3.07985	-0.181015
3.08152	-0.18111
3.08318	-0.180672
3.08485	-0.180233
3.08652	-0.179945
3.08818	-0.179657
3.08985	-0.179899
3.09152	-0.180045
3.09318	-0.180583
3.09485	-0.18112
3.09652	-0.181805
3.09818	-0.183167
3.09985	-0.184626
3.10152	-0.18516
3.10318	-0.186084
3.10485	-0.186181
3.10652	-0.185888
3.10818	-0.185155
3.10985	-0.184181
3.11152	-0.183643
3.11318	-0.182963
3.11485	-0.182965
3.11652	-0.183548
3.11818	-0.183986
3.11985	-0.184715
3.12152	-0.185299
3.12318	-0.185734
3.12485	-0.186369
3.12652	-0.186804
3.12818	-0.186513
3.12985	-0.184862
3.13152	-0.184423
3.13318	-0.183841
3.13485	-0.183402
3.13652	-0.183402
3.13818	-0.183548
3.13985	-0.184082
3.14152	-0.184376
3.14318	-0.185739
3.14485	-0.186034
3.14651	-0.186616
3.14818	-0.186911
3.14984	-0.187206
3.15151	-0.18604
3.15318	-0.184778
3.15484	-0.183025
3.15651	-0.181272
3.15818	-0.180197
3.15984	-0.179129
3.16151	-0.178784
3.16318	-0.178004
3.16484	-0.178974
3.16651	-0.179751
3.16818	-0.181013
3.16984	-0.182565
3.17151	-0.18325
3.17318	-0.18403
3.17484	-0.183595
3.17651	-0.183595
3.17818	-0.183305
3.17984	-0.18301
3.18151	-0.182573
3.18318	-0.181994
3.18484	-0.181992
3.18651	-0.181503
3.18818	-0.181503
3.18984	-0.181209
3.19151	-0.180625
3.19318	-0.180142
3.19484	-0.179513
3.19651	-0.178833
3.19818	-0.178006
3.19984	-0.177276
3.20151	-0.177078
3.20318	-0.177078
3.20484	-0.17698
3.20651	-0.176539
3.20818	-0.176245
3.20984	-0.175853
3.21151	-0.175756
3.21318	-0.176047
3.21484	-0.176488
3.21651	-0.177462
3.21818	-0.17858
3.21984	-0.179213
3.22151	-0.180136
3.22318	-0.180769
3.22484	-0.180429
3.22651	-0.179163
3.22818	-0.178482
3.22984	-0.177022
3.23151	-0.175808
3.23318	-0.175421
3.23484	-0.175716
3.23651	-0.176251
3.23818	-0.177321
3.23984	-0.178538
3.24151	-0.17956
3.24318	-0.180434
3.24484	-0.180918
3.24651	-0.180479
3.24818	-0.179896
3.24984	-0.179799
3.25151	-0.179605
3.25318	-0.179508
3.25484	-0.177857
3.25651	-0.171977
3.25818	-0.159723
3.25984	-0.147613
3.26151	-0.136865
3.26318	-0.131031
3.26484	-0.129765
3.26651	-0.129471
3.26818	-0.130974
3.26984	-0.136854
3.27151	-0.148964
3.27318	-0.160639
3.27484	-0.171095
3.27651	-0.175811
3.27818	-0.176348
3.27984	-0.175963
3.28151	-0.175481
3.28318	-0.174413
3.28484	-0.173488
3.28651	-0.173
3.28818	-0.172804
3.28984	-0.172949
3.2915	-0.173095
3.29317	-0.17348
3.29484	-0.173963
3.2965	-0.175031
3.29817	-0.176099
3.29984	-0.177315
3.3015	-0.178237
3.30317	-0.178336
3.30484	-0.178045
3.3065	-0.177611
3.30817	-0.177467
3.30984	-0.177179
3.3115	-0.177179
3.31317	-0.177031
3.31484	-0.176884
3.3165	-0.177464
3.31817	-0.178043
3.31984	-0.178477
3.3215	-0.178621
3.32317	-0.178375
3.32484	-0.177307
3.3265	-0.176238
3.32817	-0.174882
[truncated: 13,628 more rows]
