# Supplementary material for: Structural basis for enzymatic terminal C–H bond functionalization of alkanes
Source: Nat Struct Mol Biol. 2023 Mar 30;30(4):521–6. doi: 10.1038/s41594-023-00958-0 (PMC10113152; doi:10.1038/s41594-023-00958-0)
Supplement: Source Data Extended Data Fig. 4d — Fourier shell correlation data points. [file 41594_2023_958_MOESM4_ESM.xlsx]

## Sheet: Liu_ED_Fig9
340.992	1	1	1	1
113.664	0.999821	0.999962	0.999998	0.999998
68.1984	0.999487	0.999885	0.999992	0.999992
48.7131	0.992309	0.998953	0.999964	0.999964
37.888	0.997822	0.999501	0.999906	0.999906
30.9993	0.997025	0.999445	0.999908	0.999908
26.2302	0.994257	0.99877	0.999858	0.999858
22.7328	0.995158	0.998913	0.999741	0.999741
20.0584	0.992727	0.99845	0.999593	0.999593
17.9469	0.983928	0.996918	0.999381	0.999381
16.2377	0.965283	0.994112	0.99907	0.99907
14.8257	0.955959	0.992184	0.998871	0.998871
13.6397	0.955585	0.991541	0.998702	0.998702
12.6293	0.951375	0.99092	0.998693	0.998693
11.7583	0.951769	0.989527	0.998758	0.998758
10.9997	0.946703	0.988763	0.998642	0.998642
10.3331	0.9345	0.987547	0.99839	0.99839
9.74263	0.930648	0.986023	0.998036	0.998036
9.216	0.916404	0.982932	0.997518	0.997518
8.74338	0.900263	0.977177	0.996701	0.996701
8.31688	0.864489	0.96658	0.995106	0.995106
7.93005	0.831892	0.956598	0.992905	0.992905
7.5776	0.800186	0.944631	0.991111	0.991111
7.25515	0.779551	0.935208	0.990051	0.990051
6.95902	0.738504	0.923111	0.988216	0.988216
6.68612	0.692118	0.908623	0.985622	0.985622
6.43381	0.658411	0.889118	0.981674	0.981674
6.19985	0.617179	0.869454	0.977816	0.977816
5.98232	0.595059	0.857173	0.975281	0.975281
5.77953	0.605623	0.858139	0.97501	0.97501
5.59003	0.588978	0.856972	0.975817	0.975817
5.41257	0.584852	0.851833	0.975752	0.975752
5.24603	0.609149	0.855075	0.975815	0.975815
5.08943	0.61404	0.863695	0.97647	0.97647
4.94191	0.623264	0.863903	0.976215	0.976215
4.8027	0.615756	0.858979	0.974568	0.974568
4.67112	0.579476	0.847329	0.971653	0.971653
4.54656	0.551336	0.825972	0.96766	0.96766
4.42847	0.501074	0.802426	0.963637	0.963637
4.31635	0.464835	0.78267	0.959286	0.959286
4.20978	0.412031	0.764099	0.952773	0.952773
4.10834	0.352888	0.716789	0.942868	0.942868
4.01167	0.289344	0.670762	0.932297	0.932297
3.91945	0.219406	0.606918	0.918071	0.918071
3.83137	0.166674	0.538038	0.895668	0.895668
3.74716	0.116616	0.451298	0.867878	0.867878
3.66658	0.094562	0.389162	0.838056	0.838056
3.58939	0.075278	0.342548	0.808717	0.747264
3.51538	0.058054	0.286041	0.773401	0.727597
3.44436	0.05444	0.241473	0.740232	0.699944
3.37616	0.036993	0.205359	0.705339	0.666716
3.3106	0.025018	0.15855	0.658945	0.621202
3.24754	0.019357	0.12548	0.611779	0.582856
3.18684	0.006221	0.107398	0.563348	0.545926
3.12837	0.016875	0.090875	0.49827	0.475538
3.072	0.005602	0.07658	0.428034	0.397496
3.01763	0.004148	0.051714	0.370616	0.348685
2.96515	0.00102	0.035986	0.317021	0.308428
2.91446	0.001015	0.02282	0.282404	0.278384
2.86548	-0.002681	0.026638	0.251273	0.249823
2.81812	-0.000572	0.015443	0.209902	0.20914
2.77229	-0.004216	0.013251	0.15497	0.153222
2.72794	-0.003147	0.018807	0.113772	0.10957
