# Supplementary material for: Structural basis for enzymatic terminal C–H bond functionalization of alkanes
Source: Nat Struct Mol Biol. 2023 Mar 30;30(4):521–6. doi: 10.1038/s41594-023-00958-0 (PMC10113152; doi:10.1038/s41594-023-00958-0)
Supplement: Source Data Extended Data Fig. 9 — Activity assay data points. [file 41594_2023_958_MOESM5_ESM.xlsx]

## Sheet: Liu_ED_Fig9
time	a1	a2	a3	d1	d2	d3	Time		d1+d2+d3	stdev	a1+a2+a3	stdev
0	25025	21720	23640	23421	24445	25784	0		24550	1184.99	23461.7	1659.7
1	24317	21169	22735	22694	23437	24962	10		23697.7	1156.25	22740.3	1574.01
2	23702	20582	22023	21827	22430	23843	20		22700	1034.77	22102.3	1561.51
3	23051	20175	21307	20946	21428	22574	30		21649.3	836.264	21511	1448.81
4	22295	19687	20735	19869	20323	20786	40		20326	458.507	20905.7	1312.35
5	21599	19207	20060	18849	19203	19391	50		19147.7	275.204	20288.7	1212.28
6	20955	18785	19469	17682	18034	18005	60		17907	195.394	19736.3	1109.43
7	20260	18302	18808	16521	16809	16677	70		16669	144.167	19123.3	1016.37
8	19600	17804	18266	15277	15553	15413	80		15414.3	138.005	18556.7	932.614
9	18892	17304	17680	13983	14214	14119	90		14105.3	116.105	17958.7	829.866
10	18204	16893	17131	12709	12808	12708	100		12741.7	57.4485	17409.3	698.414
11	17518	16407	16510	11360	11490	11286	110		11378.7	103.273	16811.7	613.867
12	16753	15951	16006	10042	10057	9789	120		9962.67	150.587	16236.7	448.003
13	16078	15499	15436	8650	8627	8241	130		8506	229.785	15671	353.877
14	15351	15012	14874	7338	7207	6786	140		7110.33	288.417	15079	245.457
15	14704	14523	14272	6074	5874	5464	150		5804	310.966	14499.7	216.943
16	14071	14029	13656	4822	4615	4200	160		4545.67	316.743	13918.7	228.443
17	13410	13530	13102	3714	3526	3134	170		3458	295.919	13347.3	220.774
18	12694	13048	12521	2801	2625	2342	180		2589.33	231.569	12754.3	268.63
19	12052	12556	11912	2083	1972	1753	190		1936	167.92	12173.3	338.711
20	11371	12023	11383	1605	1542	1377	200		1508	117.741	11592.3	373.017
21	10673	11585	10792	1308	1288	1186	210		1260.67	65.4319	11016.7	495.774
22	10008	11109	10196	1126	1133	1071	220		1110	33.9559	10437.7	588.942
23	9339	10633	9645	1030	1053	998	230		1027	27.6225	9872.33	676.291
24	8708	10153	9047	970	994	965	240		976.333	15.5027	9302.67	755.665
25	7989	9692	8448	914	949	911	250		924.667	21.1266	8709.67	881.138
26	7470	9199	7860	880	899	865	260		881.333	17.0392	8176.33	906.868
27	6878	8706	7269	829	855	822	270		835.333	17.3877	7617.67	962.586
28	6311	8198	6689	794	825	781	280		800	22.6053	7066	998.393
29	5790	7735	6091	758	779	749	290		762	15.3948	6538.67	1046.93
30	5245	7217	5538	729	745	718	300		730.667	13.5769	6000	1064.09
31	4717	6774	4961	702	709	702	310		704.333	4.04145	5484	1123.81
32	4204	6325	4449	675	696	684	320		685	10.5357	4992.67	1160.32
33	3796	5880	3957	654	677	659	330		663.333	12.0968	4544.33	1159.52
34	3356	5386	3489	642	656	657	340		651.667	8.3865	4077	1135.58
35	2940	4978	3075	629	640	645	350		638	8.18535	3664.33	1139.67
36	2624	4537	2683	619	645	646	360		636.667	15.308	3281.33	1087.84
37	2327	4137	2351	611	629	639	370		626.333	14.1892	2938.33	1038.15
38	2053	3736	2081	603	628	630	380		620.333	15.0444	2623.33	963.699
39	1830	3373	1799	611	620	636	390		622.333	12.6623	2334	899.934
40	1637	3006	1629	602	622	627	400		617	13.2288	2090.67	792.712
41	1455	2675	1431	596	620	637	410		617.667	20.5994	1853.67	711.397
42	1327	2389	1298	596	623	630	420		616.333	17.9536	1671.33	621.687
43	1217	2122	1186	592	623	635	430		616.667	22.1886	1508.33	531.677
44	1131	1882	1097	596	619	624	440		613	14.9332	1370	443.731
45	1050	1655	1046	602	609	622	450		611	10.1489	1250.33	350.457
46	989	1496	985	596	613	625	460		611.333	14.5717	1156.67	293.878
47	936	1337	942	595	613	623	470		610.333	14.1892	1071.67	229.805
48	886	1224	917	591	613	617	480		607	14	1009	186.84
49	845	1127	876	591	612	630	490		611	19.5192	949.333	154.643
50	804	1037	865	594	607	629	500		610	17.6918	902	120.826
51	781	977	821	589	601	619	510		603	15.0997	859.667	103.563
52	743	938	814	592	615	617	520		608	13.8924	831.667	98.6931
53	717	891	782	588	613	617	530		606	15.7162	796.667	87.9223
54	700	860	760	586	612	622	540		606.667	18.5831	773.333	80.829
55	680	830	737	589	606	620	550		605	15.5242	749	75.7166
56	655	811	714	585	605	615	560		601.667	15.2753	726.667	78.7676
57	637	793	693	584	614	624	570		607.333	20.8167	707.667	79.0274
58	610	758	690	594	604	624	580		607.333	15.2753	686	74.081
59	598	738	657	593	609	615	590		605.667	11.3725	664.333	70.2875
60	569	718	644	583	605	613	600		600.333	15.5349	643.667	74.5006
